# Supplementary material for: Adaptive learning algorithm based price prediction model for auction lots—deep clustering based interval quoting
Source: PeerJ Comput Sci. 2024 Nov 7;10:e2412. doi: 10.7717/peerj-cs.2412 (PMC11623274; doi:10.7717/peerj-cs.2412)
Supplement: Supplemental Information 1 [file peerj-cs-10-2412-s001.zip]

Archive with 10 entries (9 files):
- code/config.json
- code/core/
- code/core/__init__.py
- code/core/data_processor.py
- code/core/model.py
- code/core/utils.py
- code/model.py
- code/requirements.txt
- code/run.py
- code/utils.py
