# Supplementary material for: Adaptive learning algorithm based price prediction model for auction lots—deep clustering based interval quoting
Source: PeerJ Comput Sci. 2024 Nov 7;10:e2412. doi: 10.7717/peerj-cs.2412 (PMC11623274; doi:10.7717/peerj-cs.2412)
Supplement: Supplemental Information 1 [file peerj-cs-10-2412-s001.zip › code/core/__init__.py]

# this lstm core module implementation provides an implementation
# of time series prediction using a lstm approach. It is provided
# as is with no warranties or support.

__author__ = "Jakob Aungiers"
__copyright__ = "Jakob Aungiers 2018"
__version__ = "2.0.0"
__license__ = "MIT"

import warnings
warnings.filterwarnings("ignore") # ignore messy numpy warnings
